# Supplementary material for: PRC1 chromatin factors strengthen the consistency of neuronal cell fate specification and maintenance in C. elegans
Source: PLoS Genet. 2022 May 23;18(5):e1010209. doi: 10.1371/journal.pgen.1010209 (PMC9126393; doi:10.1371/journal.pgen.1010209)
Supplement: S1 Data — (XLSX) [file pgen.1010209.s007.xlsx]

## Sheet: Fig 1
Fig 1B
Number of L4 larvae with loss of ttx-3pB::gfp expression in one or two AIY
	Loss in two AIY	Loss in one AIY	Total analyzed
Wild type	0	0	200
mig-32(vba19vba20)	0	2	200
hlh-3(ot354)	9	74	200
hlh-3(ot354); mig-32(vba19vba20)	26	52	100
hlh-3(tm1688)	7	70	200
hlh-3(tm1688); mig-32(vba19vba20)	27	50	100
mig-32(n4275)	0	28	200
hlh-3(tm1688); mig-32(n4275)	30	56	100
spat-3(gk22)	1	30	200
hlh-3(tm1688); spat-3(gk22)	28	51	100
mig-32(n4275); spat-3(gk22)	4	106	551

## Sheet: Fig 3
Fig 3B
Number of animals with loss of ttx-3endo expression in at least one AIY
Stage	Embryo	Embryo	L1	L1	L4	L4	Young adult	Young adult
	Loss	Total analyzed	Loss	Total analyzed	Loss	Total analyzed	Loss	Total analyzed
Wild type	0	100	2	388	1	365	7	268
mig-32(n4275)	1	100	22	348	40	361	31	232
spat-3(gk22)	0	100	25	346	30	330	47	279
Number of animals with loss of ceh-10endo expression in at least one AIY
Stage	Embryo	Embryo	L1	L1	L4	L4	Young adult	Young adult
	Loss	Total analyzed	Loss	Total analyzed	Loss	Total analyzed	Loss	Total analyzed
Wild type	0	100	1	388	1	365	7	268
mig-32(n4275)	0	100	19	348	33	361	29	232
spat-3(gk22)	0	100	17	346	23	330	45	279

## Sheet: Fig 4
Fig 4
Fluorescence intensity (a.u.)
Fig 4A ttx-3endo embryo				Fig 4B ceh-10endo embryo				Fig 4C ttx-3endo L4				Fig 4D ceh-10endo L4
Wild type	mig-32(n4275)	spat-3(gk22)		Wild type	mig-32(n4275)	spat-3(gk22)		Wild type	mig-32(n4275)	spat-3(gk22)		Wild type	mig-32(n4275)	spat-3(gk22)
0.953283	0.803376	0.904897		1.22388	0.907567	0.716278		0.706238	1.11893	1.21754		0.647379	1.19349	1.36099
1.17235	0.367474	0.725158		0.798371	1.14899	0.668181		1.15033	0.852478	0.939247		1.03841	0.813278	1.00364
0.835183	0.945577	0.203319		0.541438	0.903494	1.97948		0.916384	0.519053	0.687281		0.940255	0.493504	0.88155
1.04023	0.343557	0.281474		0.629641	0.991383	1.11061		0.949759	1.05612	1.12254		0.934953	0.699621	1.01401
0.916495	0.549786	0.878283		0.96569	1.19615	0.504152		0.924533	0.542577	1.00592		1.02176	0.896493	1.04482
0.542096	0.386704	0.326167		0.817797	1.11828	0.944227		0.891767	1.079	0.791839		0.831895	1.25115	0.862897
0.642253	0.355937	0.275974		0.725521	1.19834	2.08068		0.869847	0.915595	0.904429		0.884616	1.00417	0.655965
1.41503	0.88386	0.218977		1.11437	0.821871	1.81012		0.776805	0.973345	0.792772		1.05279	1.16857	0.569404
0.676942	0.837712	0.803575		1.29798	2.57387	0.529218		0.49157	1.05897	0.658515		0.431049	1.1266	0.671776
0.696752	0.614459	0.277077		0.828764	0.99201	0.484255		0.965354	1.19746	1.17892		0.858967	1.01884	0.930734
1.23583	0.351693	0.657759		1.01708	1.38242	1.32038		1.01551	1.03431	1.07656		0.785262	0.803919	0.853116
1.39214	0.647784	0.564035		0.812784	0.536112	0.959737		1.00297	1.28371	1.17347		0.780361	0.884136	1.01069
1.4382	0.90027	0.205264		1.63732	2.78129	0.760927		1.00777	0.973821	0.939363		0.986506	0.812227	0.828655
1.81831	0.266367	0.132778		1.06063	0.960363	0.715964		0.902668	1.14993	1.23845		0.829996	0.879444	0.843763
0.496499	1.1094	0.293012		1.01222	1.91509	1.13599		1.01431	0.795554	0.908788		0.959132	0.579604	0.805328
1.4203	0.124702	1.11911		1.05515	1.56227	0.793984		0.921625	1.16038	1.08932		0.806684	0.991801	1.00481
1.08983	0.678765	0.138139		0.502742	0.858217	0.601598		1.40435	1.13681	1.11949		1.34002	1.02071	0.93553
0.9398	0.54942	0.869979		0.648441	1.1739	1.23359		0.995091	0.919601	1.22262		1.06205	0.760875	0.882231
1.39913	0.191536	1.06748		1.41078	1.81263	1.14633		0.948104	1.28628	1.1269		0.664217	1.18249	1.0696
0.609694	1.04393	0.731808		0.409369	1.15917	0.954567		1.06704	0.908223	1.08356		0.962485	0.780745	0.886349
1.50371	0.0779723	0.153032		1.44415	0.303776	1.47548		0.934541	0.81725	0.960083		1.17971	0.641354	0.870036
1.1498	0.632447	0.289626		1.18314	0.480025	1.47971		0.89102	0.941459	0.836863		1.02989	0.716512	0.726007
0.253496	0.170055	0.394885		0.98073	0.709541	0.699514		0.700323	1.21763	0.974697		0.755372	1.31734	0.848678
0.157981	0.242711	0.439901		1.11656	0.431929	0.522168		0.744724	1.13363	1.07989		0.896279	0.851201	1.06444
0.748264	0.146506	1.29347		1.32587	0.798841	1.0282		0.8609	0.861127	0.774835		0.700198	0.795378	0.638301
0.614843	1.15789	0.852052		1.07175	0.722858	0.736801		1.28115	0.897292	0.649972		0.992935	0.738014	0.433018
0.747161	1.58556	0.617172		1.07363	1.78192	0.977283		0.985583	0.920825	1.32233		0.750627	0.736244	1.09788
0.678719	1.49083	0.815465		1.08867	0.610058	0.884537		1.07422	0.906376	0.962625		0.947246	0.878886	0.931395
1.4929	0.519879	0.284616		0.829391	0.522795	1.60896		0.873747	1.22026	1.20769		0.696795	0.871848	0.88332
0.992491	0.788606	0.596441		0.868244	0.647031	0.279492		0.85029	0.943624	1.21793		0.791114	0.763612	1.18429
1.73251	0.420595	0.605313		1.93028	0.759517	1.30926		0.835035	0.949646	1.05312		0.357265	0.639252	0.921692
1.55133	0.529869	0.49037		0.795081	0.91258	1.17562		0.908882	1.15389	0.569596		0.484865	0.689082	0.557113
0.978073	0.625567	0.185698		1.47298	0.954253	0.994987		0.660451	0.802049	0.968265		0.712163	0.622192	0.814073
0.618397	0.901956	0.554154		1.4501	1.13959	0.434279		0.719371	0.872608	1.06011		0.872218	0.637982	1.08427
1.64067	0.129024	0.275146		0.809024	0.676328	0.895817		1.42541	0.563023	0.992653		1.27652	0.547296	1.08985
1.84756	0.713038	0.158395		1.10324	0.765471	0.813411		1.1347	1.01221	0.786283		1.14568	0.731871	0.634633
0.381065	0.0680748	0.476749		0.714554	1.23876	0.933887		1.1392	1.23845	1.56821		1.50558	0.934518	1.04532
0.208267	0.774035	0.52921		0.614445	1.11781	0.965533		1.07344	0.748954	0.769668		1.37258	0.712433	0.735479
1.3861	0.410269	0.208774		1.5159	0.563215	1.58609		0.859218	0.892646	1.11925		1.01327	0.801841	1.12273
1.08487	0.634792	0.718478		1.11296	0.442425	1.29923		1.11886	1.07121	0.419288		1.21149	1.1935	0.339214
1.00339	0.745215	0.325753		0.659878	1.9635	1.25599		0.724462	1.05824	0.686924		0.76131	0.827229	0.660789
1.16864	0.742228	0.589317		0.544258	0.876704	1.47204		1.03241	0.799941	1.29165		1.10975	0.654373	1.10712
1.56661	0.00640448	0.183002		0.98073	0.748394	0.328842		1.09649	1.101	1.09226		1.32113	0.839356	0.777206
1.39522	0.789096	1.05912		0.912267	0.91305	0.277456		1.15696	0.919176	0.847151		1.04271	0.943554	0.828392
1.0871	0.491334	0.272388		1.45841	1.12392	0.577785		1.21166	0.866538	0.953974		1.21358	0.85226	0.995702
1.57614	0.749244	0.804326		1.22121	0.733981	0.824534		1.07315	0.865592	0.631819		0.984984	0.662186	0.97886
0.648381	0.150412	0.0662205		1.19599	0.342942	0.921667		0.869968	1.13465	0.926223		0.71978	0.938254	0.910247
1.13676	0.631696	0.402178		0.915714	0.324926	0.862604		1.28546	0.071587	0.948454		1.12712	1.36267	0.888859
0.768611	0.14649	0.237072		0.827354	0.779884	0.91023		1.23775	1.01252	1.23852		1.0959	0.968494	1.13994
0.552115	0.202521	0.41681		0.936707	1.16685	0.900674		1.17538	0.849499	1.12332		1.08179	0.784425	1.06712
1.55867	0.15576	0.5445		1.12627	0.531725	1.27699		1.19385	1.04643	1.06281		1.00158	0.984549	0.840462
2.40135	0.729036	0.893896		1.0434	0.362525	0.852577		1.17467	0.447392	1.04872		1.01866	0.46315	0.959949
1.49481	0.187966	0.547197		1.15745	0.746984	0.980573		0.886335	0.802842	1.03704		0.850465	0.984944	1.07266
1.38613	0.35701	0.363369		1.09619	1.24299	0.96992		1.05389	1.12002	0.814083		1.06832	0.904953	0.780188
1.04011	0.317709	0.33723		1.24581	1.34075	1.45277		0.561776	0.881616	1.19221		0.498981	0.712633	1.03168
2.04656	0.576677	1.13524		0.716591	0.314272	0.607865		0.960832	1.00732	1.19015		0.946662	0.713222	1.05362
1.4841	0.27176	0.0158738		1.1023	0.792104	0.752154		0.852522	0.427723	0.69529		0.785374	0.457376	0.59975
1.17349	0.637627	0.220831		0.90083	0.88955	0.708914		1.21025	0.982645	1.41913		1.15955	0.933196	1.05947
0.74238	0.0514811	0.529041		0.817641	1.64484	1.26022		1.02839	1.72513	1.29018		0.906165	1.35046	0.826707
1.20476	0.595768	0.675302		0.655021	1.16497	0.862917		1.2794	1.33627	0.96738		1.03027	1.14141	0.98505
1.30852	0.362939	0.423613		0.768761	1.54974	1.25819		0.922798	1.05564	0.900234		1.00655	1.02179	0.723456
0.968006	0.9941	0.245085		0.708758	1.1609	1.16998		1.31349	1.11748	1.09284		0.929097	0.800155	1.225
0.478081	0.596212	1.13097			0.944697	0.88015		1.33699	1.25963	1.22116		1.119	1.09198	1.1919
1.15898	0.905693	0.687636			0.993733	0.909447		1.0734	1.01376	0.315766		1.07818	0.923799	0.306953
1.18444	0.384236	0.162854			1.24393	0.551151		1.31989	0.834342	0.513368		1.35835	0.765367	0.469023
0.876658	0.69234	0.0746316			0.873257	0.529845		1.26494	0.926107	1.06086		1.16543	0.995041	1.09973
0.602923	0.41396	0.793157				0.716748		1.09529	1.12943	1.04425		1.15044	0.816865	1.0218
1.19045	0.27487	0.64613				0.665361		1.22668	1.39638	1.23926		1.2459	0.777983	0.965684
1.21223	0.244901	0.0491521						0.620879	1.16947	1.2357		0.618612	0.942152	0.953786
0.349211	0.625323	0.202077						1.27793	1.13024	0.90905		1.10117	0.823863	1.23476
0.504251	0.322245	0.319487						1.14059	1.09862	0.682318		1.15559	1.01615	1.0975
0.517596	0.270734	0.0548673						1.09086	1.00341	1.05954		1.15597	1.01614	0.955191
0.462454	0.0913025	0.372607						1.19894	0.790904	1.15779		1.51039	1.19898	1.11877
0.358726	0.0936917	0.545543						1.03186	0.748509	1.11714		1.22951	0.949793	1.19919
1.14545	0.0669098	0.593499						1.19928	0.573414	1.34039		1.43375	0.912471	1.20505
0.90813	0.429557	0.382214						0.795338	0.61571	0.823905		1.01986	0.910089	0.724014
1.10391	0.0658685	0.38698						1.11089	1.09969	1.30047		1.34786	1.19156	0.896464
0.625599	0.180719	0.484685						0.986736	0.855724	1.05168		1.15367	0.900718	1.0504
0.616619	0.4547	0.247553						1.14882	0.616191	1.11658		1.05868	0.716774	1.10319
0.269416	0.121286	0.447561						1.0808	0.769501	0.911851		1.16518	0.896377	1.03154
0.566887	0.658295	0.640537						0.496632	1.06073	0.937613		0.555606	0.945932	0.89548
0.165902	0.983559	0.590834						0.858689	1.13017	0.760929		0.856496	0.972004	0.894942
1.31268	0.146858	0.204299						0.977015	1.08721	0.996997		1.09934	0.94182	0.957916
1.03639	0.615762	0.0556486						1.09746	1.05411	1.29071		1.05303	0.923361	1.11306
1.40244	0.170959	0.294068						1.18873	0.885444	0.890531		1.25202	0.884176	0.742117
0.847073	0.57565	0.317418						0.97844	0.978164	0.93201		0.982684	0.894597	0.805326
0.542769	0.0879152	0.258415						0.412978	0.789897	1.06382		0.397286	0.780645	1.0174
0.775246	0.5561	0.646176						0.708311	0.85611	0.612359		0.720464	0.936522	0.730251
1.21898	0.0675526	0.863788						1.23447	0.928772	1.06786		1.33206	0.982326	0.607843
1.21721	0.591799	0.973997						0.931842	0.527526	0.990257		1.11029	0.669459	1.13175
0.985336	0.434447	0.0674923						0.860639	0.746595	1.12075		1.14111	0.826615	0.994602
0.510149	0.296673	0.451743						0.810155	0.524663	1.18613		1.14435	0.566509	0.922515
1.07039	0.104724	0.296321						0.958348	0.541778	0.713432		1.06304	0.565453	0.993093
0.681537	0.367352	0.648995						0.883608	0.959768	1.04738		1.12874	0.824725	1.11277
0.895566	0.155162	0.340539						0.93893	1.2636	0.711311		1.31606	0.897898	1.04991
0.54421	0.275132	0.803729						0.981316	1.12983	1.21562		1.11271	1.04633	0.780342
1.18449	0.29197	0.471263						0.877067	0.974553	1.34521		0.81399	0.945527	0.955681
0.432883	0.731976	0.486156						1.31823	1.03301	1.04791		1.24944	0.993832	1.00194
1.42609	0.665051	0.364655						1.33388	0.585742	0.571816		1.38877	0.62369	0.901299
1.40909		1.06489						1.114	0.991971	1.16163		0.958382	0.967609	0.668324
								1.01697	0.841216	1.07309		1.08776	0.96304	1.0677
								0.83847	1.13653	0.670139		0.964337	1.17368	1.17408
								0.512328	1.0719	0.669816		0.45889	0.857149	0.753356
								1.08252	0.85845	1.05455		1.06498	0.910838	0.765666
								1.28107				1.43342		1.08919
								1.01462				1.07563

## Sheet: Fig 5
Fig 5
mRNA numbers
Fig 5C ttx-3				Fig 5D ceh-10
Wild type	mig-32(n4275)	spat-3(gk22)		Wild type	mig-32(n4275)	spat-3(gk22)
16	3	11		13	7	9
26	19	9		10	20	9
21	16	22		9	7	12
29	15	7		16	18	8
15	20	17		12	9	3
15	15	13		18	23	7
29	22	29		10	12	11
14	5	3		17	11	15
14	27	18		17	18	12
15	17	13		12	16	14
14	7	13		10	22	6
26	17	5		27	10	6
30	19	12		7	18	12
17	6	9		11	13	14
28	8	16		9	17	26
10	12	5		12	8	13
11	18	13		18	9	8
27	16	10		14	16	8
32	27	11		10	23	4
19	20	24		15	10	14
20	9	6		12	16	2
33	18	14		18	7	13
12	12	13		11	5	11
17	9	6		8	9	14
21	10	12		24	17	8
31	23	15		20	18	12
28		7		6	19	9
19		26		18	13	10
21				10	20	22
11				6	5	5
				23	7	17
				14	8	15
				20	6
				15	7
				16	7
				3	3
				9	1
				15	18
					17
					6
					12
					17
					5
					11
					5
					15
					11
					23

## Sheet: Fig 6
Fig 6B
Number of L4 larvae with loss of ttx-3pB::gfp expression in one or two AIY
	Loss in two AIY	Loss in one AIY	Total analyzed
Wild type	0	1	501
mig-32(n4275)	7	109	776
mig-32(n4275); mig-32::gfp	0	9	218
mig-32(n4275); hlh-16p::mig-32	0	9	180
mig-32(n4275); ttx-3pK::mig-32	0	28	348
spat-3(gk22)	2	108	663
spat-3(gk22); spat-3::gfp	0	5	262

## Sheet: Fig 7
Fig 7
Number of L4 larvae with loss of ttx-3pB::gfp expression in at least one AIY
Fig 7A
Genotype	Wild type	Wild type	mig-32(n4275)	mig-32(n4275)	spat-3(gk22)	spat-3(gk22)
	Loss	Total analyzed	Loss	Total analyzed	Loss	Total analyzed
No paraquat	1	243	39	255	46	281
Paraquat	0	302	71	237	87	358
Fig 7B
Genotype	Wild type	Wild type	mig-32(n4275)	mig-32(n4275)	spat-3(gk22)	spat-3(gk22)
	Loss	Total analyzed	Loss	Total analyzed	Loss	Total analyzed
No tunicamycin	2	644	56	327	69	399
Tunicamycin	4	381	75	260	82	294

## Sheet: Fig 8
Fig 8
Correlation between fluorescence levels (a. u.) in two colors
Fig 8B			Fig 8C			Fig 8D			Fig 8E
ttx-3endo::yfp	ttx-3endo::mkate2		ceh-10endo::yfp	ttx-3endo::mkate2		ttx-3endo::yfp	his-72endo::mcherry		ceh-10endo::yfp	his-72endo::mcherry
0.712089	0.667236		0.647379	0.706238		0.835296	0.524963		1.2628	1.14631
0.764053	0.87817		1.03841	1.15033		1.16136	1.02957		1.22714	0.970992
0.796206	0.811262		0.940255	0.916384		1.14542	0.92259		1.21149	1.08084
1.01516	0.914379		0.934953	0.949759		1.18363	0.969513		1.00524	0.40446
0.767598	0.771488		1.02176	0.924533		1.21586	1.1124		0.913901	0.826163
0.668025	0.579541		0.831895	0.891767		0.834964	0.934582		1.01157	0.548692
0.876441	0.734711		0.884616	0.869847		1.0689	1.00494		1.16672	0.982076
1.38978	1.17144		1.05279	0.776805		1.11414	0.635143		0.897035	0.641196
0.80675	0.758877		0.431049	0.49157		0.903489	1.43201		1.33644	0.942798
0.754164	0.758227		0.858967	0.965354		0.592289	0.572209		1.14254	0.857843
0.951706	0.846979		0.785262	1.01551		0.928815	0.999291		0.501249	0.746137
0.608365	0.513127		0.780361	1.00297		1.09367	1.20036		0.964293	0.864374
1.45011	1.44416		0.986506	1.00777		0.98182	1.27269		0.768838	1.28552
1.26642	1.50697		0.829996	0.902668		0.754049	0.797093		0.835249	1.28994
1.18782	1.16126		0.959132	1.01431		0.92263	1.07458		0.581834	0.820735
0.812006	0.837705		0.806684	0.921625		0.902782	1.25601		0.696475	0.925157
1.41372	1.28603		1.34002	1.40435		0.94418	1.07488		1.09344	1.76695
1.38505	1.05215		1.06205	0.995091		0.868529	0.884853		0.891203	1.31146
1.42269	1.01365		0.664217	0.948104		0.569053	0.722714		1.24095	0.437236
1.03432	0.849258		0.962485	1.06704		1.19534	1.36226		0.98309	0.672842
0.868825	0.8894		1.17971	0.934541		0.902864	0.82672		0.801811	1.00083
1.00773	0.741194		1.02989	0.89102		1.03277	0.73839		0.689781	1.10781
1.06417	1.17838		0.755372	0.700323		0.856813	1.18062		0.932722	0.957963
1.1357	1.21004		0.896279	0.744724		1.08306	0.776918		0.936792	1.56813
0.809901	0.826537		0.700198	0.8609		0.952713	0.754328		0.483468	0.634122
0.667382	0.639967		0.992935	1.28115		0.946123	1.53748		0.712022	0.283822
1.33512	1.23495		0.750627	0.985583		0.93929	1.60955		1.29045	0.440088
0.992023	1.08613		0.947246	1.07422		1.10021	0.902796		1.01343	0.586693
1.0081	0.906104		0.696795	0.873747		1.13858	1.09103		1.63582	0.950335
0.45209	0.452087		0.791114	0.85029		0.957038	1.85006		1.31665	0.563907
0.656444	0.72905		0.357265	0.835035		0.867546	0.878682		1.01555	0.48788
0.92933	0.770081		0.484865	0.908882		0.897677	1.81768		1.0911	0.474747
0.94658	1.03354		0.712163	0.660451		1.04417	0.96707		0.662116	1.21389
0.646108	0.640941		0.872218	0.719371		1.3485	1.0543		1.09602	1.11984
0.985723	1.72999		1.27652	1.42541		0.979373	0.595749		1.02183	1.22753
1.18993	2.05264		1.14568	1.1347		1.22742	0.90662		1.07289	1.15489
1.08473	1.07574		1.50558	1.1392		1.03591	0.868295		0.933728	2.10142
1.54487	1.63061		1.37258	1.07344		1.09806	1.22794		1.20972	1.81794
0.952024	0.694696		1.01327	0.859218		1.255	0.77681		1.06079	1.23004
1.10489	1.01442		1.21149	1.11886		1.26407	0.623344		1.02006	0.822175
1.38322	1.15075		0.76131	0.724462		1.38768	0.772044		0.903317	0.78733
0.899414	0.923076		1.10975	1.03241		0.375431	0.756041		0.965052	1.64814
1.12563	1.03825		1.32113	1.09649		0.851559	0.664284		1.24183	1.57879
0.867506	0.745154		1.04271	1.15696		0.747076	0.777389		1.34138	2.22762
0.958394	0.996689		1.21358	1.21166		1.10125	1.28552		0.90022	2.15568
0.55605	0.639922		0.984984	1.07315		0.746206	0.954363		0.983728	0.775467
1.12095	1.23884		0.71978	0.869968		0.985676	0.98805		0.464448	0.486996
1.12197	1.36208		1.12712	1.28546		1.25661	1.17121		0.638959	0.638363
1.22261	1.40525		1.0959	1.23775		1.40516	0.864933		0.963257	1.11149
1.32843	1.49949		1.08179	1.17538					0.863788	1.173
1.02108	1.09786		1.00158	1.19385					1.18285	1.14799
0.930687	0.808572		1.01866	1.17467					1.06843	0.986708
			0.850465	0.886335					0.747499	1.17414
			1.06832	1.05389					0.747356	0.952556
			0.498981	0.561776					0.72168	0.948716
			0.946662	0.960832					1.18732	0.620294
			0.785374	0.852522					0.949953	1.21682
			1.15955	1.21025					0.656572	0.640139
			0.906165	1.02839					1.20113	0.841638
			1.03027	1.2794					1.24472	0.916334
			1.00655	0.922798					0.965397	1.42724
			0.929097	1.31349					1.04714	0.621901
			1.119	1.33699					1.5816	1.24987
			1.07818	1.0734					1.24791	2.58491
			1.35835	1.31989					0.379897	0.386519
			1.16543	1.26494					1.14935	1.59546
			1.15044	1.09529					0.98442	1.40127
			1.2459	1.22668					0.852987	0.741958
			0.618612	0.620879					0.514131	0.547786
			1.10117	1.27793					1.06891	1.22681
			1.15559	1.14059					0.449012	0.870543
			1.15597	1.09086					0.649636	1.09294
			1.51039	1.19894					1.28329	1.16192
			1.22951	1.03186					0.938611	1.08413
			1.43375	1.19928					1.70111	0.653142
			1.01986	0.795338					1.48115	0.64647
			1.34786	1.11089					0.943293	0.659131
			1.15367	0.986736					1.22092	0.255097
			1.05868	1.14882					0.918337	1.02635
			1.16518	1.0808					1.44095	0.948597
			0.555606	0.496632					1.22453	0.824191
			0.856496	0.858689					0.682224	0.468054
			1.09934	0.977015					1.16636	1.16931
			1.05303	1.09746					0.918559	1.03503
			1.25202	1.18873					0.819253	1.27662
			0.982684	0.97844					1.00609	0.926492
			0.397286	0.412978					1.0517	0.696685
			0.720464	0.708311					1.031	0.98193
			1.33206	1.23447					1.10211	1.11974
			1.11029	0.931842					1.12061	1.44663
			1.14111	0.860639					1.26213	1.13252
			1.14435	0.810155					0.915957	1.11768
			1.06304	0.958348					1.23979	0.979908
			1.12874	0.883608					0.979956	0.791226
			1.31606	0.93893					0.921191	0.738602
			1.11271	0.981316					0.805326	0.981161
			0.81399	0.877067					0.862172	2.21682
			1.24944	1.31823					0.56667	0.426591
			1.38877	1.33388					1.3947	0.668421
			0.958382	1.114					1.231	0.770511
			1.08776	1.01697					1.18564	0.75129
			0.964337	0.83847
			0.45889	0.512328
			1.06498	1.08252
			1.43342	1.28107
			1.07563	1.01462

## Sheet: Fig 9
Fig 9
Fig 9B
Number of animals with loss of dat-1p::gfp expression
Genotype	loss CEPD	loss CEPV	loss ADE	Total analyzed
Wild type	3	1	0	164
ast-1(ot417)	33	3	23	169
spat-3(gk22)	0	0	16	159
ast-1(ot417); spat-3(gk22)	77	1	46	128
Fig 9D
Number of animals with loss of mec-4p::gfp expression
Genotype	loss ALM	loss AVM	loss PLM	loss PVM	Total analyzed
Wild type	2	2	0	0	243
mec-3(u298)	27	8	2	29	265
spat-3(gk22)	2	1	1	0	243
mec-3(u298); spat-3(gk22)	52	4	2	45	260

## Sheet: S1 Fig
S1 Fig
S1A
Number of L4 larvae with loss of ttx-3pB::gfp expression in one or two AIY
Genotype	Loss in two AIY	Loss in one AIY	Total analyzed
mes-2(bn11)	0	0	272
mes-3(bn35)	0	0	198
mes-6(bn66)	0	0	219
S1B
Number of L4 larvae with loss of inx-18p::gfp expression in one or two AIY
Genotype	Loss in two AIY	Loss in one AIY	Total analyzed
Wild type	0	1	350
mig-32(n4275)	4	43	211
spat-3(gk22)	2	53	274
S1C
Number of L4 larvae with loss of sra-11p::gfp expression in one or two AIY
Genotype	Loss in two AIY	Loss in one AIY	Total analyzed
Wild type	0	0	168
mig-32(n4275)	0	23	270
spat-3(gk22)	0	21	246

## Sheet: S3 Fig
S3 Fig
Fluorescence intensity (a.u.)
Same data as Fig 4C, 4D but with the addition of neurons where no expression was detected
S3A ttx-3endo L4				S3B ceh-10endo L4
Wild type	mig-32(n4275)	spat-3(gk22)		Wild type	mig-32(n4275)	spat-3(gk22)
0.706238	1.11893	1.21754		0.647379	1.19349	1.36099
1.15033	0.852478	0.939247		1.03841	0.813278	1.00364
0.916384	0.519053	0.687281		0.940255	0.493504	0.88155
0.949759	1.05612	1.12254		0.934953	0.699621	1.01401
0.924533	0.542577	1.00592		1.02176	0.896493	1.04482
0.891767	1.079	0.791839		0.831895	1.25115	0.862897
0.869847	0.915595	0.904429		0.884616	1.00417	0.655965
0.776805	0.973345	0.792772		1.05279	1.16857	0.569404
0.49157	1.05897	0.658515		0.431049	1.1266	0.671776
0.965354	1.19746	1.17892		0.858967	1.01884	0.930734
1.01551	1.03431	1.07656		0.785262	0.803919	0.853116
1.00297	1.28371	1.17347		0.780361	0.884136	1.01069
1.00777	0.973821	0.939363		0.986506	0.812227	0.828655
0.902668	1.14993	1.23845		0.829996	0.879444	0.843763
1.01431	0.795554	0.908788		0.959132	0.579604	0.805328
0.921625	1.16038	1.08932		0.806684	0.991801	1.00481
1.40435	1.13681	1.11949		1.34002	1.02071	0.93553
0.995091	0.919601	1.22262		1.06205	0.760875	0.882231
0.948104	1.28628	1.1269		0.664217	1.18249	1.0696
1.06704	0.908223	1.08356		0.962485	0.780745	0.886349
0.934541	0.81725	0.960083		1.17971	0.641354	0.870036
0.89102	0.941459	0.836863		1.02989	0.716512	0.726007
0.700323	1.21763	0.974697		0.755372	1.31734	0.848678
0.744724	1.13363	1.07989		0.896279	0.851201	1.06444
0.8609	0.861127	0.774835		0.700198	0.795378	0.638301
1.28115	0.897292	0.649972		0.992935	0.738014	0.433018
0.985583	0.920825	1.32233		0.750627	0.736244	1.09788
1.07422	0.906376	0.962625		0.947246	0.878886	0.931395
0.873747	1.22026	1.20769		0.696795	0.871848	0.88332
0.85029	0.943624	1.21793		0.791114	0.763612	1.18429
0.835035	0.949646	1.05312		0.357265	0.639252	0.921692
0.908882	1.15389	0.569596		0.484865	0.689082	0.557113
0.660451	0.802049	0.968265		0.712163	0.622192	0.814073
0.719371	0.872608	1.06011		0.872218	0.637982	1.08427
1.42541	0.563023	0.992653		1.27652	0.547296	1.08985
1.1347	1.01221	0.786283		1.14568	0.731871	0.634633
1.1392	1.23845	1.56821		1.50558	0.934518	1.04532
1.07344	0.748954	0.769668		1.37258	0.712433	0.735479
0.859218	0.892646	1.11925		1.01327	0.801841	1.12273
1.11886	1.07121	0.419288		1.21149	1.1935	0.339214
0.724462	1.05824	0.686924		0.76131	0.827229	0.660789
1.03241	0.799941	1.29165		1.10975	0.654373	1.10712
1.09649	1.101	1.09226		1.32113	0.839356	0.777206
1.15696	0.919176	0.847151		1.04271	0.943554	0.828392
1.21166	0.866538	0.953974		1.21358	0.85226	0.995702
1.07315	0.865592	0.631819		0.984984	0.662186	0.97886
0.869968	1.13465	0.926223		0.71978	0.938254	0.910247
1.28546	0.071587	0.948454		1.12712	1.36267	0.888859
1.23775	1.01252	1.23852		1.0959	0.968494	1.13994
1.17538	0.849499	1.12332		1.08179	0.784425	1.06712
1.19385	1.04643	1.06281		1.00158	0.984549	0.840462
1.17467	0.447392	1.04872		1.01866	0.46315	0.959949
0.886335	0.802842	1.03704		0.850465	0.984944	1.07266
1.05389	1.12002	0.814083		1.06832	0.904953	0.780188
0.561776	0.881616	1.19221		0.498981	0.712633	1.03168
0.960832	1.00732	1.19015		0.946662	0.713222	1.05362
0.852522	0.427723	0.69529		0.785374	0.457376	0.59975
1.21025	0.982645	1.41913		1.15955	0.933196	1.05947
1.02839	1.72513	1.29018		0.906165	1.35046	0.826707
1.2794	1.33627	0.96738		1.03027	1.14141	0.98505
0.922798	1.05564	0.900234		1.00655	1.02179	0.723456
1.31349	1.11748	1.09284		0.929097	0.800155	1.225
1.33699	1.25963	1.22116		1.119	1.09198	1.1919
1.0734	1.01376	0.315766		1.07818	0.923799	0.306953
1.31989	0.834342	0.513368		1.35835	0.765367	0.469023
1.26494	0.926107	1.06086		1.16543	0.995041	1.09973
1.09529	1.12943	1.04425		1.15044	0.816865	1.0218
1.22668	1.39638	1.23926		1.2459	0.777983	0.965684
0.620879	1.16947	1.2357		0.618612	0.942152	0.953786
1.27793	1.13024	0.90905		1.10117	0.823863	1.23476
1.14059	1.09862	0.682318		1.15559	1.01615	1.0975
1.09086	1.00341	1.05954		1.15597	1.01614	0.955191
1.19894	0.790904	1.15779		1.51039	1.19898	1.11877
1.03186	0.748509	1.11714		1.22951	0.949793	1.19919
1.19928	0.573414	1.34039		1.43375	0.912471	1.20505
0.795338	0.61571	0.823905		1.01986	0.910089	0.724014
1.11089	1.09969	1.30047		1.34786	1.19156	0.896464
0.986736	0.855724	1.05168		1.15367	0.900718	1.0504
1.14882	0.616191	1.11658		1.05868	0.716774	1.10319
1.0808	0.769501	0.911851		1.16518	0.896377	1.03154
0.496632	1.06073	0.937613		0.555606	0.945932	0.89548
0.858689	1.13017	0.760929		0.856496	0.972004	0.894942
0.977015	1.08721	0.996997		1.09934	0.94182	0.957916
1.09746	1.05411	1.29071		1.05303	0.923361	1.11306
1.18873	0.885444	0.890531		1.25202	0.884176	0.742117
0.97844	0.978164	0.93201		0.982684	0.894597	0.805326
0.412978	0.789897	1.06382		0.397286	0.780645	1.0174
0.708311	0.85611	0.612359		0.720464	0.936522	0.730251
1.23447	0.928772	1.06786		1.33206	0.982326	0.607843
0.931842	0.527526	0.990257		1.11029	0.669459	1.13175
0.860639	0.746595	1.12075		1.14111	0.826615	0.994602
0.810155	0.524663	1.18613		1.14435	0.566509	0.922515
0.958348	0.541778	0.713432		1.06304	0.565453	0.993093
0.883608	0.959768	1.04738		1.12874	0.824725	1.11277
0.93893	1.2636	0.711311		1.31606	0.897898	1.04991
0.981316	1.12983	1.21562		1.11271	1.04633	0.780342
0.877067	0.974553	1.34521		0.81399	0.945527	0.955681
1.31823	1.03301	1.04791		1.24944	0.993832	1.00194
1.33388	0.585742	0.571816		1.38877	0.62369	0.901299
1.114	0.991971	1.16163		0.958382	0.967609	0.668324
1.01697	0.841216	1.07309		1.08776	0.96304	1.0677
0.83847	1.13653	0.670139		0.964337	1.17368	1.17408
0.512328	1.0719	0.669816		0.45889	0.857149	0.753356
1.08252	0.85845	1.05455		1.06498	0.910838	0.765666
1.28107	0	0		1.43342	0	1.08919
1.01462	0	0		1.07563	0	0
	0	0			0	0
	0	0			0	0
	0	0			0	0
	0	0			0	0

[truncated: 2 more sheets: S4 Fig, S5 Fig]
